# Supplementary material for: Reliability and validity assessment of a survey: Measuring satisfaction with cochlear implant rehabilitation services for children in Jordan
Source: PLoS One. 2023 Dec 18;18(12):e0295939. doi: 10.1371/journal.pone.0295939 (PMC10727441; doi:10.1371/journal.pone.0295939)
Supplement: S1 Data — (XLS) [file pone.0295939.s001.xls]

## Sheet: Survey data 
PART#	Q1F_SLP	Q1G_Aud	Q1H_OT	Q1I_PT	Q1J_SEd	Q1K_Psych	Q1L_other	Q6A16	Q6A17	Overall_Sat	D4_Q_ease_findingSP	D4_Q_ease_findingCLINIC	D4_avg	D5_Q_ease_appointment	D5_Q_conv_location	D5_avg	D3_Q3A	D3_Q3B	D3_Q3D	D2_Q3E	D3_avg	D6_Q__friendliness	D3_Q3Cb	D1_Q3F	D1_D3g	D1_Q3H	D1_Q3I	D1_avg	D2_Q3J	D2_Q3K	D2_Q3L	D2_avg	Overall_Average_Satis_	Q6A1	Q6A2	Q6A7	Q6A8	Q6A10	Q6A11	Q6A12	Q6A13	Q6Ab18	Q6A14	Q6B19	Q6B20	Q6B21	Q6B22	Q6B23	Q6B25
1	1	1	0	0	0	0	0	-1	2	4	3	3	3	4	4	4	5	5	5	5	5	2	5	5	5	5	5	5	5	5	5	5	4	4	2	3	1	1	#NULL!	#NULL!	1	2	#NULL!	2	2	3	2	2	2
2	0	0	1	0	0	0	0	5	2	5	4	3	3.5	3	3	3	4	4	4	#NULL!	4	4	4	4	5	4	4	4.2	3	3	3	3	4	1	1	2	3	1	1	#NULL!	1	#NULL!	1	2	1	2	3	2	1
3	1	0	0	0	0	0	0	5	2	4	3	4	3.5	1	1	1	5	5	4	4	4.5	5	4	4	4	4	4	4	4	4	4	4	4	1	1	2	3	1	1	#NULL!	2	1	1	2	2	3	3	3	2
4	1	0	0	0	0	0	0	1	1	1	3	3	3	3	3	3	1	1	2	1	1.25	4	2	1	2	#NULL!	3	2	3	1	2	2	2	1	1	2	#NULL!	1	1	1	1	1	1	2	2	2	2	2	2
5	1	0	0	0	0	0	0	5	1	5	4	3	3.5	3	3	3	5	5	5	5	5	5	5	5	5	5	5	5	4	#NULL!	#NULL!	4	4	1	1	2	#NULL!	1	1	1	2	1	1	2	2	3	2	3	2
6	0	0	0	1	0	0	0	1	3	3	3	2	2.5	3	4	3.5	3	4	3	3	3.25	5	3	4	3	3	3	3.2	3	3	3	3	3	1	1	2	#NULL!	1	1	2	2	1	1	2	2	1	3	1	2
7	0	1	0	0	0	0	0	5	1	5	1	1	1	3	3	3	5	5	5	5	5	4	5	5	5	5	4	4.8	5	5	4	4.67	4	1	1	2	2	1	1	2	2	1	1	1	1	3	2	3	3
8	1	1	0	0	0	0	0	5	1	5	3	3	3	4	4	4	5	5	5	5	5	4	5	5	5	5	4	4.8	5	5	4	4.67	4	1	1	2	2	1	1	2	2	1	1	1	1	3	2	3	3
9	1	0	0	0	0	0	0	6	1	3	1	1	1	3	3	3	4	5	4	4	4.25	3	4	2	3	2	4	3	4	4	4	4	3	2	1	2	1	1	1	1	5	1	4	2	1	2	2	1	2
10	1	0	0	0	0	0	0	6	1	4	3	3	3	3	3	3	4	5	4	4	4.25	4	4	2	3	2	4	3	4	4	4	4	4	2	1	2	1	1	1	1	5	1	4	2	1	2	2	1	2
11	1	0	0	0	0	0	0	4	1	3	3	3	3	3	3	3	5	4	4	4	4.25	5	4	4	3	3	4	3.6	2	#NULL!	#NULL!	2	4	2	1	2	3	1	1	1	4	1	3	1	2	2	1	4	3
12	1	0	0	0	0	0	0	1	4	4	4	3	3.5	3	3	3	4	4	4	4	4	4	4	4	3	3	3	3.4	2	2	2	2	3	2	1	2	1	1	1	1	1	1	3	2	#NULL!	2	1	3	3
13	1	0	0	0	0	0	0	1	4	4	4	4	4	4	4	4	4	4	4	4	4	4	4	4	3	3	3	3.4	2	2	2	2	3	2	1	2	1	1	1	1	1	1	3	2	#NULL!	2	1	3	3
14	1	1	0	0	0	0	0	3	1	4	3	3	3	2	2	2	4	2	2	4	3	4	2	3	4	4	2	3	4	4	4	4	3	3	1	2	1	1	1	1	1	1	3	2	2	2	1	3	2
15	1	0	0	0	0	0	0	3	1	3	2	2	2	3	2	2.5	4	2	2	4	3	3	2	3	4	4	2	3	4	4	4	4	3	3	1	2	1	1	1	1	1	1	3	2	2	2	1	3	2
16	1	0	0	0	0	0	0	4	1	4	3	3	3	3	3	3	4	4	4	4	4	2	4	3	4	4	4	3.8	3	#NULL!	#NULL!	3	3	3	2	2	1	1	1	1	1	1	1	2	2	4	3	4	3
17	1	1	0	0	0	0	0	6	2	4	2	2	2	5	3	4	4	4	4	4	4	2	4	4	4	4	4	4	4	#NULL!	#NULL!	4	4	4	2	2	1	1	1	1	4	2	1	2	2	3	2	2	1
18	1	1	0	0	0	0	0	6	2	4	3	3	3	4	4	4	4	4	4	4	4	4	4	4	4	4	4	4	4	#NULL!	#NULL!	4	4	4	2	2	1	1	1	1	4	2	1	2	2	3	2	2	1
19	1	0	0	0	0	0	0	4	2	3	2	2	2	3	3	3	4	4	4	4	4	3	4	#NULL!	3	3	4	3.5	3	4	3	3.33	3	5	1	2	1	1	1	1	1	1	3	1	2	4	4	1	2
20	0	1	0	0	0	0	0	6	2	4	4	4	4	2	2	2	4	4	4	4	4	4	4	2	4	4	4	3.6	2	2	2	2	3	1	1	2	#NULL!	2	1	1	#NULL!	1	1	2	2	3	3	3	2
21	0	0	0	1	0	0	0	5	1	3	3	3	3	4	3	3.5	4	2	4	4	3.5	4	4	4	5	5	4	4.4	2	2	#NULL!	2	4	1	1	2	#NULL!	2	1	1	3	1	1	2	2	3	2	3	2
22	1	0	0	0	0	0	0	4	1	3	2	2	2	2	2	2	4	2	4	4	3.5	4	4	4	4	4	4	4	4	4	4	4	3	1	1	3	3	2	1	#NULL!	1	1	#NULL!	2	1	3	3	2	2
23	0	1	0	0	0	0	0	6	1	5	4	4	4	3	2	2.5	5	5	5	5	5	3	4	#NULL!	5	5	5	4.75	#NULL!	5	4	4.5	4	1	1	2	#NULL!	2	1	1	2	1	1	2	2	3	3	1	2
24	1	0	0	0	0	0	0	4	1	4	2	2	2	3	3	3	4	2	4	4	3.5	4	4	4	4	4	4	4	4	4	4	4	4	1	1	3	#NULL!	2	1	2	2	1	1	2	1	3	3	2	2
25	0	1	0	0	0	0	0	2	1	#NULL!	1	1	1	3	3	3	4	4	4	4	4	3	4	4	#NULL!	3	4	3.75	2	#NULL!	#NULL!	2	3	1	1	2	#NULL!	2	1	1	1	2	1	2	2	3	2	1	3
26	1	1	0	0	0	0	0	2	1	5	3	3	3	3	2	2.5	4	4	4	4	4	4	4	4	#NULL!	3	4	3.75	2	#NULL!	#NULL!	2	3	1	1	2	#NULL!	2	1	1	1	2	1	2	2	3	2	1	3
27	1	0	0	0	0	0	0	3	1	4	3	3	3	4	4	4	4	4	4	4	4	4	5	4	5	5	5	4.8	3	#NULL!	#NULL!	3	4	3	1	2	1	2	1	2	1	1	3	1	1	2	1	5	1
28	1	0	0	0	0	0	0	-1	-1	3	1	1	1	3	3	3	1	2	4	4	2.75	5	2	2	3	2	3	2.4	3	4	4	3.67	3	1	1	2	2	3	1	1	1	1	#NULL!	2	2	4	3	3	2
29	1	0	0	0	0	0	0	-1	-1	2	2	2	2	4	4	4	1	2	4	4	2.75	4	2	2	3	2	3	2.4	3	4	4	3.67	3	1	1	2	2	3	1	1	1	1	#NULL!	2	2	4	3	3	2
30	1	1	0	0	0	0	0	1	4	4	3	2	2.5	3	3	3	4	5	4	4	4.25	4	4	5	5	5	5	4.8	4	4	4	4	4	3	2	3	1	1	2	1	5	1	1	1	2	2	4	3	1
31	1	1	0	0	0	0	0	1	2	2	2	2	2	3	3	3	4	4	2	3	3.25	3	2	2	3	2	2	2.2	4	4	4	4	3	3	2	2	1	1	2	1	6	1	1	2	1	4	4	3	1
32	1	0	0	0	0	0	0	5	1	4	1	1	1	4	4	4	4	5	4	2	3.75	5	4	#NULL!	5	5	5	4.75	2	4	4	3.33	4	3	1	2	1	1	2	1	2	1	1	2	1	3	3	1	1
33	0	0	0	0	0	0	1	3	1	3	4	4	4	4	3	3.5	5	4	4	3	4	2	3	5	5	4	5	4.4	3	4	4	3.67	4	3	1	3	2	1	2	1	4	1	4	2	2	3	4	1	3
34	1	1	0	0	0	0	0	3	3	1	4	4	4	3	3	3	1	1	1	1	1	4	1	1	2	2	1	1.4	1	1	1	1	2	4	1	2	2	1	2	1	1	2	1	2	1	4	3	5	#NULL!
35	1	0	0	0	0	0	0	-1	-1	2	3	3	3	3	3	3	2	2	2	4	2.5	4	#NULL!	2	4	4	4	3.5	2	4	4	3.33	3	4	2	3	1	1	2	1	1	1	2	2	2	3	3	1	1
36	1	0	0	0	0	0	0	-1	-1	3	3	3	3	2	2	2	2	2	2	4	2.5	4	#NULL!	2	4	4	4	3.5	2	4	4	3.33	3	4	2	3	1	1	2	1	1	1	2	2	2	3	3	1	1
37	1	0	0	0	0	0	0	1	1	3	2	2	2	3	3	3	4	4	#NULL!	3	3.67	3	3	3	3	3	3	3	3	2	2	2.33	3	4	1	2	1	1	2	1	3	1	2	1	2	4	2	2	2
38	1	0	0	0	0	0	0	1	3	3	3	5	4	3	3	3	4	4	3	3	3.5	5	3	3	2	2	3	2.6	3	1	1	1.67	3	4	1	2	1	1	2	1	2	1	2	2	2	3	3	2	2
39	1	0	0	0	0	0	0	4	2	4	1	1	1	4	3	3.5	3	5	3	4	3.75	3	3	4	4	4	4	3.8	1	#NULL!	#NULL!	1	3	4	2	2	1	1	2	1	6	1	1	2	1	3	2	2	3
40	1	0	0	0	0	0	0	4	2	3	1	3	2	4	4	4	3	5	3	4	3.75	4	3	4	4	4	4	3.8	1	#NULL!	#NULL!	1	3	4	2	2	1	1	2	1	6	1	1	2	1	3	2	2	3
41	1	0	0	0	0	0	0	6	1	4	2	2	2	2	2	2	4	4	4	4	4	4	4	4	4	4	4	4	3	3	3	3	3	4	1	3	1	3	2	1	1	2	2	2	2	4	3	1	3
42	1	1	0	0	0	0	0	3	1	5	3	3	3	3	3	3	5	4	4	4	4.25	4	4	5	5	5	5	4.8	4	1	1	2	4	2	1	3	2	1	3	1	4	1	2	2	1	3	3	4	1
43	1	0	0	0	0	0	0	2	3	3	3	2	2.5	1	2	1.5	4	4	5	4	4.25	5	4	5	5	4	4	4.4	3	3	3	3	4	3	1	3	1	1	3	1	4	1	2	1	1	3	3	4	1
44	1	0	0	0	0	0	0	-1	-1	2	3	4	3.5	3	3	3	2	2	2	4	2.5	5	2	2	2	2	4	2.4	4	4	2	3.33	3	3	1	3	1	1	3	1	5	#NULL!	2	2	1	3	3	1	1
45	1	0	0	0	0	0	0	2	2	4	4	4	4	3	4	3.5	4	4	4	4	4	4	4	4	4	4	4	4	2	2	2	2	4	3	2	2	1	1	3	1	1	1	3	2	1	4	2	3	1
46	1	0	0	0	0	0	0	2	1	4	2	2	2	1	1	1	4	4	4	4	4	3	5	5	4	5	3	4.4	4	4	4	4	3	3	1	4	1	1	3	1	4	1	2	2	2	3	2	#NULL!	1
47	1	0	0	0	0	0	0	2	1	3	3	3	3	3	2	2.5	4	4	4	4	4	4	5	5	4	5	3	4.4	4	4	4	4	4	3	1	4	1	1	3	1	4	1	2	2	2	3	2	#NULL!	1
48	1	0	0	0	0	0	0	2	1	4	4	4	4	3	3	3	4	4	4	4	4	3	5	5	4	5	3	4.4	4	4	4	4	4	3	1	4	1	1	3	1	4	1	2	2	2	3	2	#NULL!	1
49	1	0	0	0	0	0	0	2	1	2	3	3	3	3	3	3	4	4	4	4	4	4	5	5	4	5	3	4.4	4	4	4	4	4	3	1	4	1	1	3	1	4	1	2	2	2	3	2	#NULL!	1
50	1	0	0	0	0	0	0	1	4	3	4	3	3.5	3	3	3	5	4	4	4	4.25	4	4	4	4	4	4	4	4	4	4	4	4	3	2	4	2	1	3	1	4	1	2	1	2	4	3	3	2
51	1	1	0	0	0	0	0	1	4	1	2	2	2	3	4	3.5	5	4	4	4	4.25	2	4	4	4	4	4	4	4	4	4	4	4	3	2	4	2	1	3	1	4	1	2	1	2	4	3	3	2
52	1	1	0	0	0	0	0	1	4	4	4	3	3.5	1	1	1	5	4	4	4	4.25	4	4	4	4	4	4	4	4	4	4	4	4	3	2	4	2	1	3	1	4	1	2	1	2	4	3	3	2
53	0	0	0	0	0	0	0	1	4	2	2	2	2	2	3	2.5	5	4	4	4	4.25	3	4	4	4	4	4	4	4	4	4	4	4	3	2	4	2	1	3	1	4	1	2	1	2	4	3	3	2
54	1	0	0	0	0	0	0	1	4	1	4	4	4	3	1	2	5	4	4	4	4.25	3	4	4	4	4	4	4	4	4	4	4	4	3	2	4	2	1	3	1	4	1	2	1	2	4	3	3	2
55	1	0	0	0	0	0	0	1	4	4	4	4	4	3	5	4	5	4	4	4	4.25	5	4	4	4	4	4	4	4	4	4	4	4	3	2	4	2	1	3	1	4	1	2	1	2	4	3	3	2
56	1	0	0	0	0	0	0	1	4	3	2	3	2.5	3	2	2.5	5	4	4	4	4.25	2	4	4	4	4	4	4	4	4	4	4	4	3	2	4	2	1	3	1	4	1	2	1	2	4	3	2	2
57	1	0	0	0	0	0	0	1	4	3	3	3	3	2	3	2.5	5	4	4	4	4.25	4	4	4	4	4	4	4	4	4	4	4	4	3	2	4	2	1	3	1	4	1	2	1	2	4	3	3	2
58	1	0	0	0	0	0	0	1	4	5	3	3	3	4	3	3.5	5	4	4	4	4.25	5	4	4	4	4	4	4	4	4	4	4	4	3	2	4	2	1	3	1	4	1	2	1	2	4	3	2	2
59	1	0	0	0	0	0	0	3	2	2	4	4	4	3	3	3	3	3	2	2	2.5	4	2	2	2	3	2	2.2	2	#NULL!	#NULL!	2	3	4	2	2	1	1	3	1	6	2	2	2	1	3	3	2	1
60	1	0	0	0	0	0	0	3	3	4	2	2	2	3	2	2.5	4	4	4	4	4	4	4	4	4	4	4	4	4	4	4	4	4	4	2	2	1	1	3	1	1	1	3	2	2	3	2	4	1
61	1	0	0	0	0	0	0	3	3	4	3	3	3	3	3	3	5	4	4	4	4.25	4	4	4	5	4	3	4	1	#NULL!	#NULL!	1	4	4	2	2	1	1	3	1	1	1	3	2	2	1	1	4	1
62	1	0	0	0	0	0	0	5	1	2	3	3	3	5	4	4.5	5	5	5	#NULL!	5	4	5	#NULL!	#NULL!	5	5	5	5	5	2	4	4	4	1	2	2	1	3	1	1	2	2	2	2	3	3	1	1
63	0	1	0	0	0	0	0	5	1	2	4	3	3.5	5	5	5	5	5	5	#NULL!	5	4	5	#NULL!	#NULL!	5	5	5	5	5	2	4	5	4	1	2	2	1	3	1	1	2	2	2	2	3	3	1	1
64	0	0	0	0	0	0	1	3	2	3	2	2	2	3	3	3	3	3	2	2	2.5	4	2	2	2	3	2	2.2	2	#NULL!	#NULL!	2	2	4	2	2	1	1	3	1	6	2	2	2	1	3	3	2	1
65	0	1	0	0	0	0	0	5	1	2	4	3	3.5	4	4	4	5	5	5	#NULL!	5	4	5	#NULL!	#NULL!	5	5	5	5	5	2	4	4	4	1	2	2	1	3	1	1	2	2	2	2	3	3	1	1
66	1	0	0	0	0	0	0	4	1	2	2	3	2.5	4	3	3.5	4	4	#NULL!	#NULL!	4	4	#NULL!	2	#NULL!	4	5	3.67	1	1	1	1	3	4	1	2	3	1	3	1	1	1	4	1	2	4	2	1	2
67	1	0	0	0	0	0	0	6	2	4	5	5	5	1	1	1	4	4	4	4	4	5	4	4	4	2	4	3.6	2	2	1	1.67	3	4	1	3	1	1	3	1	1	2	3	1	2	3	3	2	2
68	1	0	0	0	0	0	0	6	2	3	3	3	3	3	3	3	4	3	4	3	3.5	5	4	3	4	4	4	3.8	#NULL!	#NULL!	#NULL!	#NULL!	4	4	2	2	1	1	3	1	1	1	1	2	1	4	3	#NULL!	2
69	1	0	0	0	0	0	0	3	2	3	2	2	2	3	3	3	4	3	3	1	2.75	4	3	2	4	3	4	3.2	1	2	1	1.33	3	4	1	3	2	1	3	2	4	1	3	1	2	3	2	1	2
70	1	1	0	0	0	0	0	3	2	2	1	1	1	2	3	2.5	4	3	3	1	2.75	2	3	2	4	3	4	3.2	1	2	1	1.33	2	4	1	3	2	1	3	2	4	1	3	1	2	3	2	1	2
71	1	0	0	0	0	0	0	4	2	4	2	2	2	1	2	1.5	3	5	3	4	3.75	3	3	4	4	4	4	3.8	1	#NULL!	#NULL!	1	3	4	1	3	1	1	3	1	6	1	3	2	1	3	2	2	3
72	1	0	0	0	0	0	0	4	2	2	3	2	2.5	4	4	4	4	2	4	2	3	5	4	#NULL!	2	2	4	3	2	4	2	2.67	3	4	1	2	2	1	3	1	6	2	3	2	1	2	1	2	3
73	1	0	0	0	0	0	0	4	2	3	1	1	1	4	3	3.5	3	5	3	4	3.75	3	3	4	4	4	4	3.8	1	#NULL!	#NULL!	1	3	4	1	3	1	1	3	1	6	1	3	2	1	3	2	2	3
74	1	0	0	0	0	0	0	4	2	1	1	1	1	2	2	2	4	2	4	2	3	4	4	#NULL!	2	2	4	3	2	4	2	2.67	3	4	1	2	2	1	3	1	6	2	3	2	1	2	1	2	3
75	1	0	0	0	0	0	0	4	2	3	3	2	2.5	3	4	3.5	3	5	3	4	3.75	3	3	4	4	4	4	3.8	1	#NULL!	#NULL!	1	3	4	1	3	1	1	3	1	6	1	3	2	1	3	2	2	3
76	1	0	0	0	0	0	0	4	2	3	3	2	2.5	3	3	3	4	2	4	2	3	4	4	#NULL!	2	2	4	3	2	4	2	2.67	3	4	1	2	2	1	3	1	6	2	3	2	1	2	1	2	3
77	1	0	0	0	0	0	0	4	1	1	3	3	3	2	1	1.5	2	2	2	2	2	4	1	2	1	1	2	1.4	2	2	1	1.67	2	3	1	2	1	3	3	1	6	1	2	2	1	2	2	1	3
78	1	1	0	0	0	0	0	4	2	2	3	3	3	3	3	3	4	4	4	4	4	4	4	2	2	2	4	2.8	4	4	4	4	3	4	1	3	2	3	3	1	5	1	2	1	2	5	4	1	2
79	1	0	0	0	0	0	0	4	2	4	3	3	3	3	3	3	4	4	4	4	4	2	4	2	2	2	4	2.8	4	4	4	4	3	4	1	3	2	3	3	1	5	1	2	1	2	5	4	1	2
80	1	1	0	0	0	0	0	1	4	3	3	3	3	2	1	1.5	4	4	3	4	3.75	4	3	4	5	3	4	3.8	3	3	3	3	3	3	2	2	1	1	4	1	2	1	2	2	1	3	3	4	1
81	1	1	0	0	0	0	0	2	2	2	3	3	3	4	3	3.5	1	1	2	2	1.5	4	5	5	5	5	5	5	5	5	5	5	4	4	1	4	2	1	4	1	6	2	2	2	2	3	3	1	1
82	1	0	0	0	0	0	0	2	2	3	2	2	2	3	3	3	1	1	2	2	1.5	4	5	5	5	5	5	5	5	5	5	5	4	4	1	4	2	1	4	1	6	2	2	2	2	3	3	1	1
83	1	1	0	0	0	0	0	2	2	2	2	3	2.5	3	3	3	3	4	3	1	2.75	3	4	2	2	2	4	2.8	1	1	1	1	2	4	1	3	2	1	4	1	5	1	3	1	2	4	2	3	2
84	0	1	0	0	0	0	0	2	2	3	3	3	3	3	3	3	3	4	3	1	2.75	4	4	2	2	2	4	2.8	1	1	1	1	3	4	1	3	2	1	4	1	5	1	3	1	2	4	2	3	2
85	0	1	0	0	0	0	0	2	2	3	3	3	3	2	1	1.5	3	4	3	1	2.75	4	4	2	2	2	4	2.8	1	1	1	1	2	4	1	3	2	1	4	1	5	1	3	1	2	4	2	3	2
86	0	0	0	0	0	0	1	1	3	1	2	2	2	1	1	1	4	2	3	3	3	4	2	3	#NULL!	2	2	2.25	3	3	4	3.33	3	5	2	#NULL!	1	1	4	2	3	1	2	2	2	3	4	1	2
87	0	1	0	0	0	0	0	1	3	3	2	2	2	2	2	2	4	2	3	3	3	4	2	3	#NULL!	2	2	2.25	3	3	4	3.33	3	5	2	#NULL!	1	1	4	2	3	1	2	2	2	3	4	1	2
88	0	1	0	0	0	0	0	1	3	3	2	3	2.5	2	3	2.5	4	2	3	3	3	4	2	3	#NULL!	2	2	2.25	3	3	4	3.33	3	5	2	#NULL!	1	1	4	2	3	1	2	2	2	3	4	1	2
89	1	0	0	0	0	0	0	4	1	2	2	1	1.5	3	3	3	3	3	2	3	2.75	5	2	4	4	4	4	3.6	2	#NULL!	#NULL!	2	3	4	2	2	1	1	5	1	1	1	3	2	1	2	2	#NULL!	1
90	1	1	0	0	0	0	0	3	1	3	3	3	3	5	3	4	5	5	5	5	5	3	5	4	5	5	5	4.8	3	2	2	2.33	4	5	1	2	1	1	5	1	1	2	2	2	2	4	4	1	1
91	1	1	0	0	0	0	0	3	1	5	1	1	1	2	3	2.5	5	5	5	5	5	4	5	4	5	5	5	4.8	3	2	2	2.33	4	5	1	2	1	1	5	1	1	2	2	2	2	4	4	1	1
92	1	1	0	0	0	0	0	3	1	5	4	4	4	4	4	4	5	5	5	5	5	5	5	4	5	5	5	4.8	3	2	2	2.33	4	5	1	2	1	1	5	1	1	2	2	2	2	4	4	1	1
[truncated: 3 more columns]

## Sheet: Labels
Heading	Label
PART#	PARTICIPANT #
GROUPS	CI GROUPS
Q1F_SLP	SPEECH
Q1G_Aud	HEARING
Q1H_OT	OT
Q1I_PT	PT
Q1J_SEd	SPECIAL ED
Q1K_Psych	PSYCHOLOGIST
Q1L_other	OTHER SPECIALIST
Q6A16	Duration of Rehab. services received
Q6A17	Benefits noted from receiving rehabilitation services
Overall_Sat	Overall satisfaction with Rehab
D4_Q_ease_findingSP	Dimension 4_Sat. with easiness to find specialists in the rehabilitation of children cochlear implants
D4_Q_ease_findingCLINIC	Dimension 4_ Sat. with easiness to find a specialized clinic in CI rehabilitation
D4_avg	Dimension 4_Availability of service providers_average
D5_Q_ease_appointment	Dimension 5_ How easily to make an appointments can be made
D5_Q_conv_location	Dimension 5_ convenience of location
D5_avg	Dimension 5_Accessibility and convenience_average
D3_Q3A	Dimension 3_Sat. with (w/ ) evaluation REHAB providers (REHAB/P)
D3_Q3B	Dimension 3_Sat. w/ diagnosis & timing (REHAB/P)
D3_Q3D	Dimension 3_Sat. w/ amount of information by (REHAB/P) about services available
D2_Q3E	Dimension 3_Satis. w/ referrals by (REHAB/P))
D3_avg	Dimension 3_Technical quality_ average
D6_Q__friendliness	Dimension 6_Personal manner _Sat. with consideration and friendliness of specialists with child and parents
D3_Q3Cb	Dimension 1_Sat. w/ amount of information by (REHAB/P) about child case
D1_Q3F	Dimension 1_Sat. w/ therapy content
D1_D3g	Dimension 1_Sat. w/ progress from rehab services
D1_Q3H	Dimension 1_Sat. with rate of progress
D1_Q3I	Dimension 1_Sat. with directions to how extend services at home
D1_avg	Dimension 1_Efficacy and outcome_ average
D2_Q3J	Dimension 2_Satis. w/ cost of REHAB services(REHAB/S))
D2_Q3K	Dimension 2_satis. w/ health insurance covering cost of (REHAB/S
D2_Q3L	Dimension 2_satis w/ percentage that H insurance covers of (REHAB/S)
D2_avg	Dimension 2_. Financial aspects_ average
Overall_Average_Satis_	Overall -AVERAGE_satisfaction with Rehab
Q6A1	child age
Q6A2	Gender
Q6A7	Age at hearing loss diagnosis
Q6A8	Onset of HI
Q6A10	Hearing device used
Q6A11	Age at receiving hearing device
Q6A12	Did HI child receive auditory training
Q6A13	Mode of communication with child
Q6Ab18	Secondary disabilities to HI
Q6A14	HI child order in family
Q6B19	Relation to child
Q6B20	Parents’ relation
Q6B21	Parent age
Q6B22	No. of children
Q6B23	Education level
Q6B25	Do you have health insurance
Q6B26	Residence
Q6B27	Income
Q6B28	do you have multiple children withHI
